# Supplementary material for: Avian Neo-Sex Chromosomes Reveal Dynamics of Recombination Suppression and W Degeneration
Source: Mol Biol Evol. 2021 Sep 20;38(12):5275–91. doi: 10.1093/molbev/msab277 (PMC8662655; doi:10.1093/molbev/msab277)
Supplement: msab277_Supplementary_Data [file msab277_supplementary_data.zip]

Archive with 4 entries (4 files):
- Supplementary Figures.pdf
- Supplementary Tables.xlsx
- Supplementary Text.pdf
- Supplementary Trees.pdf
