# Supplementary material for: Avian Neo-Sex Chromosomes Reveal Dynamics of Recombination Suppression and W Degeneration
Source: Mol Biol Evol. 2021 Sep 20;38(12):5275–91. doi: 10.1093/molbev/msab277 (PMC8662655; doi:10.1093/molbev/msab277)
Supplement: msab277_Supplementary_Data [file msab277_supplementary_data.zip › Supplementary Tables.xlsx]

## Sheet: S1
Supplementary Table 1a. Genomic data used to generate the great reed warbler genome assembly AcrAru1 and associated gene annotation. The purpose of each data type is connected to the genome assembly stages in Supplementary Table 2.
Species	Sample ID	Sex	Purpose	Tissue	Library type	Sequencing platform	Data type	Number of reads	Bioproject ID
Acrocephalus arundinaceus	Nicke	female	de novo assembly (acrAru0.1) + gapfilling and error correction (acrAru0.7) + haplotig removal (acrAru0.8)	blood	Long reads	PacBio RSII	Long reads	13 M subreads (108 SMRT cells)	PRJNA765537
Acrocephalus arundinaceus	Nicke	female	Error correction (acrAru0.2)	blood	150 bp PE	Illumina HiSeqX	Short reads	479 M (356 M after trimming)	PRJNA765537
Acrocephalus arundinaceus	Nicke	female	Scaffolding (acrAru0.4, acrAru0.5)	blood	150 bp PE + Chromium Genome V2 Library preparation kit	Illumina HiSeq X v2.5 sequencing chemistry	Linked reads	408 M	PRJNA765537
Acrocephalus arundinaceus	Nicke	female	Scaffolding (acrAru0.6)	blood	optical mapping (BspQI)	Bionano	BspQI (Opt1)	1.3 M (number of molecules)	PRJNA765537
Acrocephalus arundinaceus	Nicke	female	Scaffolding (acrAru0.6)	blood	optical mapping (BssSI)	Bionano	BssSI (Opt2)	10.2 M (number of molecules)	PRJNA765537
Acrocephalus arundinaceus	Nicke	female	Gene annotation (acrAru1)	liver	IsoSeq (mRNA)	PacBio Isoseq	Iso-Seq	0.5 M (number of full-length non-chimeric reads)	PRJNA765537
Acrocephalus arundinaceus	Nicke	female	Gene annotation (acrAru1)	heart	RNAseq (RNA)	Illumina HiSeq2500 TruSeq Stranded mRNA (HiSeq SBS Kit v4)	RNAseq heart	81 M	PRJNA765537
Acrocephalus arundinaceus	Nicke	female	Gene annotation (acrAru1)	liver	RNAseq (RNA)	Illumina HiSeq2500 TruSeq Stranded mRNA (HiSeq SBS Kit v4)	RNAseq liver	89 M	PRJNA765537
Acrocephalus arundinaceus	Nicke	female	Gene annotation (acrAru1)	muscle	RNAseq (RNA)	Illumina HiSeq2500 TruSeq Stranded mRNA (HiSeq SBS Kit v4)	RNAseq muscle	86 M	PRJNA765537
Supplementary Table 1b. Genomic data used in this study but not involved in generating the great reed warbler genome assembly acrAru1. Published data are associated with a BioProject ID.
Species	Sample ID	Sex	Purpose	Tissue	Library type	Sequencing platform	Data type	Number of reads	Bioproject ID
Acrocephalus arundinaceus	V0-85	female	de novo assembly (P13103_202) for verifying acrAru1 scaffolds	blood	150 bp PE + Chromium Genome V2 Library preparation kit	NovaSeq6000	Linked reads	266 M	PRJNA578893
Acrocephalus stentoreus	924	male	Recombination suppression analysis + Autosomal gene extraction	blood	150 bp PE	Illumina HiSeqX	Short reads	215 M	PRJNA578893
Acrocephalus stentoreus	923	male	Autosomal gene extraction	blood	150 bp PE	Illumina HiSeqX	Short reads	227 M	PRJNA578893
Acrocephalus palustris	BL94167	male	Recombination suppression analysis + Autosomal gene extraction	blood	150 bp PE	Illumina HiSeqX	Short reads	192 M	PRJNA578893
Acrocephalus palustris	BN50081	male	Autosomal gene extraction	blood	150 bp PE	Illumina HiSeqX	Short reads	215 M	PRJNA578893
Iduna opaca	P182087	male	Recombination suppression analysis + Autosomal gene extraction	blood	150 bp PE	Illumina HiSeqX	Short reads	213 M	PRJNA578893
Panurus biarmicus	1ET92164	male	Recombination suppression analysis + Autosomal gene extraction	blood	150 bp PE	Illumina HiSeqX	Short reads	192 M	PRJNA578893
Locustella luscinioides	LOCLUS_24	male	Recombination suppression analysis + Autosomal gene extraction	blood	150 bp PE	Illumina HiSeqX	Short reads	254 M	PRJNA578893
Acrocephalus stentoreus	910	female	Recombination suppression analysis	blood	150 bp PE	Illumina HiSeqX	Short reads	222 M	PRJNA578893
Acrocephalus palustris	BL94185	female	Recombination suppression analysis	blood	150 bp PE	Illumina HiSeqX	Short reads	132 M	PRJNA578893
Iduna opaca	P182119	female	Recombination suppression analysis	blood	150 bp PE	Illumina HiSeqX	Short reads	140 M	PRJNA578893
Panurus biarmicus	2KR32024	female	Recombination suppression analysis	blood	150 bp PE	Illumina HiSeqX	Short reads	117 M	PRJNA578893
Locustella luscinioides	LOCLUS_43	female	Recombination suppression analysis	blood	150 bp PE	Illumina HiSeqX	Short reads	283 M	PRJNA578893
Acrocephalus arundinaceus	9V-05	female	Nucleotide diversity estimates + Recombination suppression analysis	blood	150 bp PE	Illumina HiSeqX	Short reads	216 M	PRJNA578893
Acrocephalus arundinaceus	H4-52	female	Nucleotide diversity estimates	blood	150 bp PE	Illumina HiSeqX	Short reads	236 M	PRJNA578893
Acrocephalus arundinaceus	VB-38	female	Nucleotide diversity estimates	blood	150 bp PE	Illumina HiSeqX	Short reads	193 M	PRJNA578893
Acrocephalus arundinaceus	H9-20	female	Nucleotide diversity estimates	blood	150 bp PE	Illumina HiSeqX	Short reads	245 M	PRJNA578893
Acrocephalus arundinaceus	H3-90	female	Nucleotide diversity estimates	blood	150 bp PE	Illumina HiSeqX	Short reads	248 M	PRJNA578893
Acrocephalus arundinaceus	9V-85	male	Nucleotide diversity estimates + Recombination suppression analysis	blood	150 bp PE	Illumina HiSeqX	Short reads	166 M	PRJNA578893
Acrocephalus arundinaceus	VB-00	male	Nucleotide diversity estimates	blood	150 bp PE	Illumina HiSeqX	Short reads	212 M	PRJNA578893
Acrocephalus arundinaceus	VB-05	male	Nucleotide diversity estimates	blood	150 bp PE	Illumina HiSeqX	Short reads	212 M	PRJNA578893
Acrocephalus arundinaceus	HB-03	male	Nucleotide diversity estimates	blood	150 bp PE	Illumina HiSeqX	Short reads	229 M	PRJNA578893
Acrocephalus arundinaceus	HB-04	male	Nucleotide diversity estimates	blood	150 bp PE	Illumina HiSeqX	Short reads	202 M	PRJNA578893

## Sheet: S2
Supplementary Table 2. Assembly strategies used to create the female great reed warbler genome assemblies AcrAru1 and P13103_202. Assembly ID's AcrAru0.1-AruAru0.8 are intermediate draft assemblies while AcrAru1 and P13103_202 are final genome assemblies. More information on the data types used for each step is found in Supplementary Table 1. Details on software and settings used are found in the…
Species	Sample ID	Sex	Assembly ID	Data types combined	Description	Software	# sequences	# sequences (>= 50000 bp)	Total length	Largest contig	GC (%)	N50	L50	# N's per 100 kbp	Bioproject ID
Acrocephalus arundinaceus	Nicke	female	acrAru0.1	Long reads	de novo FALCON assembly (primary + associated contigs)	FALCON + quiver	8274	1726	1329139106	21417033	43.06	3312043	96	0
Acrocephalus arundinaceus	Nicke	female	acrAru0.2	Long reads + short reads	Error corrected using short-read data	pilon	8274	1727	1329506670	21422673	43.06	3312438	96	0
Acrocephalus arundinaceus	Nicke	female	acrAru0.3	Long reads + short reads	Removal of associated contigs	NA	5419	1310	1222867856	21422673	43.01	3727211	81	0
Acrocephalus arundinaceus	Nicke	female	acrAru0.4	Long reads + short reads + linked reads	Scaffolding using linked reads (round 1)	tigmint + arcs	9823	656	1222881426	66705131	43	19023205	18	1.11
Acrocephalus arundinaceus	Nicke	female	acrAru0.5	Long reads + short reads + linked reads	Scaffolding using linked reads (round 2)	in house-script + tigmint + arcs	7985	517	1222824314	75385138	43	21172546	16	1.6
Acrocephalus arundinaceus	Nicke	female	acrAru0.6	Long reads + short reads + linked reads + Opt1 + Opt2	Scaffolded using optical mapping data + split at misassembled sites	Solve.3.1 + SplitFastaAndGFF.cc	8169	571	1235210065	118369180	43	20374934	15	1003.13
Acrocephalus arundinaceus	Nicke	female	acrAru0.7	Long reads + short reads + linked reads + Opt1 + Opt2	Gap filling and error correction using long reads	gapfiller + PBJelly + quiver	6478	574	1250544701	78954383	43.09	21191566	15	950.22
Acrocephalus arundinaceus	Nicke	female	acrAru0.8	Long reads + short reads + linked reads + Opt1 + Opt2	Removal of redundant scaffolds	purge haplotigs	3010	474	1200110597	78954383	42.78	21448883	14	990.04
Acrocephalus arundinaceus	Nicke	female	acrAru1	Long reads + short reads + linked reads + Opt1 + Opt2	Split misassembled sites	SplitFastaAndGFF.cc	3013	476	1200128141	77909771	42.78	21448883	14	990.07	PRJNA765537
Acrocephalus arundinaceus	V0-85	female	P13103_202	Linked reads	de novo supernova assembly	supernova 2.1.0	27047	265	1156065356	126698065	42.08	15000428	19	4206.26

## Sheet: S3
Supplementary Table 3. Assessment of genome completeness using BUSCO analyses. Details on genome assembly versions are found in Supplementary Table 2.
Species	Sample ID	Sex	Assembly ID	Lineage set	BUSCO statistics	Complete BUSCOs (C)	Complete and single-copy BUSCOs (S)	Complete and duplicated BUSCOs (D)	Fragmented BUSCOs (F)	Missing BUSCOs (M)	Total BUSCO groups searched
Acrocephalus arundinaceus	Nicke	female	acrAru0.1	aves_odb9	C:92.7%[S:84.8%,D:7.9%],F:4.5%,M:2.8%,n:4915	4555	4166	389	223	137	4915
Acrocephalus arundinaceus	Nicke	female	acrAru0.2	aves_odb9	C:93.7%[S:85.4%,D:8.3%],F:3.9%,M:2.4%,n:4915	4603	4196	407	193	119	4915
Acrocephalus arundinaceus	Nicke	female	acrAru0.3	aves_odb9	C:93.4%[S:89.9%,D:3.5%],F:4.1%,M:2.5%,n:4915	4595	4421	174	202	118	4915
Acrocephalus arundinaceus	Nicke	female	acrAru0.4	aves_odb9	C:93.5%[S:90.2%,D:3.3%],F:4.2%,M:2.3%,n:4915	4593	4431	162	207	115	4915
Acrocephalus arundinaceus	Nicke	female	acrAru0.5	aves_odb9	C:93.4%[S:90.2%,D:3.2%],F:4.3%,M:2.3%,n:4915	4588	4431	157	210	117	4915
Acrocephalus arundinaceus	Nicke	female	acrAru0.6	aves_odb9	C:93.8%[S:90.8%,D:3.0%],F:3.8%,M:2.4%,n:4915	4607	4461	146	189	119	4915
Acrocephalus arundinaceus	Nicke	female	acrAru0.7	aves_odb9	C:93.1%[S:90.0%,D:3.1%],F:4.3%,M:2.6%,n:4915	4573	4423	150	210	132	4915
Acrocephalus arundinaceus	Nicke	female	acrAru0.8	aves_odb9	C:93.1%[S:90.8%,D:2.3%],F:4.3%,M:2.6%,n:4915	4576	4464	112	210	129	4915
Acrocephalus arundinaceus	Nicke	female	acrAru1	aves_odb9	C:93.1%[S:90.8%,D:2.3%],F:4.3%,M:2.6%,n:4915	4576	4464	112	210	129	4915
Acrocephalus arundinaceus	V0-85	female	P13103_202	eukaryota_odb9	C:83.2%[S:81.5%,D:1.7%],F:6.6%,M:10.2%,n:303	252	247	5	20	31	303

## Sheet: S4
Supplementary Table 4. Statistics on repeat content for the genome assembly AcrAru1 (All) and for different categories of genomic regions. Genome regions correspond to the groupings in Figure 4a.
Region		Repeat type	Number of repeats	Repeat size	Region size	Ns in genome sequence	Region size excluding Ns	Proportion repeats	Proportion of repeats adjusted for Ns
GENOME	Entire genome (acrAru1)	DNA	24922	4347947	1200210594	11881591	1188329003	0.00362265	0.00365887
GENOME	Entire genome (acrAru1)	LINE	151948	59153312	1200210594	11881591	1188329003	0.0492858	0.0497786
GENOME	Entire genome (acrAru1)	LTR	138379	82179173	1200210594	11881591	1188329003	0.0684706	0.0691552
GENOME	Entire genome (acrAru1)	Low_complexity	54772	3580467	1200210594	11881591	1188329003	0.0029832	0.00301303
GENOME	Entire genome (acrAru1)	SINE	7970	994448	1200210594	11881591	1188329003	0.000828561	0.000836846
GENOME	Entire genome (acrAru1)	Satellite	5494	3242325	1200210594	11881591	1188329003	0.00270146	0.00272847
GENOME	Entire genome (acrAru1)	Simple_repeat	257396	17236283	1200210594	11881591	1188329003	0.014361	0.0145046
GENOME	Entire genome (acrAru1)	Unknown	36584	22234681	1200210594	11881591	1188329003	0.0185256	0.0187109
4A	Autosomal part of chromosome 4A	DNA	227	36467	10585983	138712	10447271	0.00344484	0.00349058
4A	Autosomal part of chromosome 4A	LINE	1191	290383	10585983	138712	10447271	0.0274309	0.0277951
4A	Autosomal part of chromosome 4A	LTR	1328	503362	10585983	138712	10447271	0.0475499	0.0481812
4A	Autosomal part of chromosome 4A	Low_complexity	437	26800	10585983	138712	10447271	0.00253165	0.00256526
4A	Autosomal part of chromosome 4A	SINE	60	7484	10585983	138712	10447271	0.000706973	0.000716359
4A	Autosomal part of chromosome 4A	Satellite	10	1393	10585983	138712	10447271	0.000131589	0.000133336
4A	Autosomal part of chromosome 4A	Simple_repeat	2109	135826	10585983	138712	10447271	0.0128307	0.0130011
4A	Autosomal part of chromosome 4A	Unknown	204	62325	10585983	138712	10447271	0.0058875	0.00596567
4A-W	Added part of the great reed warbler W chromosome	DNA	128	17568	10265057	138113	10126944	0.00171144	0.00173478
4A-W	Added part of the great reed warbler W chromosome	LINE	841	226770	10265057	138113	10126944	0.0220915	0.0223927
4A-W	Added part of the great reed warbler W chromosome	LTR	4108	2970562	10265057	138113	10126944	0.289386	0.293333
4A-W	Added part of the great reed warbler W chromosome	Low_complexity	330	16112	10265057	138113	10126944	0.0015696	0.001591
4A-W	Added part of the great reed warbler W chromosome	SINE	36	4266	10265057	138113	10126944	0.000415585	0.000421252
4A-W	Added part of the great reed warbler W chromosome	Satellite	3	367	10265057	138113	10126944	3.57524e-05	3.624e-05
4A-W	Added part of the great reed warbler W chromosome	Simple_repeat	1639	74615	10265057	138113	10126944	0.00726883	0.00736797
4A-W	Added part of the great reed warbler W chromosome	Unknown	709	310175	10265057	138113	10126944	0.0302166	0.0306287
4A-Z	Added part of the great reed warbler Z chromosome	DNA	192	24841	9563531	75	9563456	0.00259747	0.00259749
4A-Z	Added part of the great reed warbler Z chromosome	LINE	1059	221582	9563531	75	9563456	0.0231695	0.0231697
4A-Z	Added part of the great reed warbler Z chromosome	LTR	803	290483	9563531	75	9563456	0.030374	0.0303743
4A-Z	Added part of the great reed warbler Z chromosome	Low_complexity	434	26344	9563531	75	9563456	0.00275463	0.00275465
4A-Z	Added part of the great reed warbler Z chromosome	SINE	48	5176	9563531	75	9563456	0.000541223	0.000541227
4A-Z	Added part of the great reed warbler Z chromosome	Satellite	10	3970	9563531	75	9563456	0.000415119	0.000415122
4A-Z	Added part of the great reed warbler Z chromosome	Simple_repeat	2103	115727	9563531	75	9563456	0.0121009	0.012101
4A-Z	Added part of the great reed warbler Z chromosome	Unknown	142	42086	9563531	75	9563456	0.00440068	0.00440071
AUTO	Autosomal values. Entire genome (GENOME) excluding all other categories in this table	DNA	22928	4037204	1070623051	8926497	1061696554	0.00377089	0.0038026
AUTO	Autosomal values. Entire genome (GENOME) excluding all other categories in this table	LINE	137125	51797546	1070623051	8926497	1061696554	0.0483807	0.0487875
AUTO	Autosomal values. Entire genome (GENOME) excluding all other categories in this table	LTR	108571	62316695	1070623051	8926497	1061696554	0.058206	0.0586954
AUTO	Autosomal values. Entire genome (GENOME) excluding all other categories in this table	Low_complexity	49307	3268298	1070623051	8926497	1061696554	0.00305271	0.00307837
AUTO	Autosomal values. Entire genome (GENOME) excluding all other categories in this table	SINE	7341	917983	1070623051	8926497	1061696554	0.000857429	0.000864638
AUTO	Autosomal values. Entire genome (GENOME) excluding all other categories in this table	Satellite	5215	3025818	1070623051	8926497	1061696554	0.00282622	0.00284998
AUTO	Autosomal values. Entire genome (GENOME) excluding all other categories in this table	Simple_repeat	231604	15646448	1070623051	8926497	1061696554	0.0146143	0.0147372
AUTO	Autosomal values. Entire genome (GENOME) excluding all other categories in this table	Unknown	31125	19617703	1070623051	8926497	1061696554	0.0183236	0.0184777
W	Ancestral part of the great reed warbler W chromosome	DNA	41	11656	12285847	787841	11498006	0.000948734	0.00101374
W	Ancestral part of the great reed warbler W chromosome	LINE	969	919001	12285847	787841	11498006	0.0748016	0.079927
W	Ancestral part of the great reed warbler W chromosome	LTR	8559	6110000	12285847	787841	11498006	0.49732	0.531396
W	Ancestral part of the great reed warbler W chromosome	Low_complexity	382	21555	12285847	787841	11498006	0.00175446	0.00187467
W	Ancestral part of the great reed warbler W chromosome	SINE	27	2752	12285847	787841	11498006	0.000223998	0.000239346
W	Ancestral part of the great reed warbler W chromosome	Satellite	11	5831	12285847	787841	11498006	0.000474611	0.000507131
W	Ancestral part of the great reed warbler W chromosome	Simple_repeat	1720	87266	12285847	787841	11498006	0.00710297	0.00758966
W	Ancestral part of the great reed warbler W chromosome	Unknown	1478	667986	12285847	787841	11498006	0.0543704	0.0580958
W_unknown	W-linked scaffolds not confidently assigned to the added or ancestral region	DNA	27	25950	7676959	1950195	5726764	0.00338024	0.00453135
W_unknown	W-linked scaffolds not confidently assigned to the added or ancestral region	LINE	693	902050	7676959	1950195	5726764	0.117501	0.157515
W_unknown	W-linked scaffolds not confidently assigned to the added or ancestral region	LTR	3437	2709896	7676959	1950195	5726764	0.352991	0.473198
W_unknown	W-linked scaffolds not confidently assigned to the added or ancestral region	Low_complexity	174	8890	7676959	1950195	5726764	0.00115801	0.00155236
W_unknown	W-linked scaffolds not confidently assigned to the added or ancestral region	SINE	11	1379	7676959	1950195	5726764	0.000179628	0.000240799
W_unknown	W-linked scaffolds not confidently assigned to the added or ancestral region	Satellite	172	185260	7676959	1950195	5726764	0.024132	0.0323499
W_unknown	W-linked scaffolds not confidently assigned to the added or ancestral region	Simple_repeat	1033	133942	7676959	1950195	5726764	0.0174473	0.0233888
W_unknown	W-linked scaffolds not confidently assigned to the added or ancestral region	Unknown	816	686326	7676959	1950195	5726764	0.0894008	0.119845
Z	Ancestral part of the great reed warbler Z chromosome	DNA	1356	187097	77707945	79080	77628865	0.00240769	0.00241015
Z	Ancestral part of the great reed warbler Z chromosome	LINE	9867	4614327	77707945	79080	77628865	0.0593804	0.0594409
Z	Ancestral part of the great reed warbler Z chromosome	LTR	11145	6935675	77707945	79080	77628865	0.0892531	0.089344
Z	Ancestral part of the great reed warbler Z chromosome	Low_complexity	3670	209497	77707945	79080	77628865	0.00269595	0.0026987
Z	Ancestral part of the great reed warbler Z chromosome	SINE	445	55165	77707945	79080	77628865	0.000709902	0.000710625
Z	Ancestral part of the great reed warbler Z chromosome	Satellite	54	7442	77707945	79080	77628865	9.57688e-05	9.58664e-05
Z	Ancestral part of the great reed warbler Z chromosome	Simple_repeat	16918	1011067	77707945	79080	77628865	0.0130111	0.0130244
Z	Ancestral part of the great reed warbler Z chromosome	Unknown	1994	728567	77707945	79080	77628865	0.00937571	0.00938526
Z_unknown	Z-linked scaffolds not confidently assigned to the added or ancestral region	DNA	25	7282	1502221	137454	1364767	0.00484749	0.00533571
Z_unknown	Z-linked scaffolds not confidently assigned to the added or ancestral region	LINE	213	183108	1502221	137454	1364767	0.121892	0.134168
Z_unknown	Z-linked scaffolds not confidently assigned to the added or ancestral region	LTR	475	361706	1502221	137454	1364767	0.240781	0.265031
Z_unknown	Z-linked scaffolds not confidently assigned to the added or ancestral region	Low_complexity	42	3125	1502221	137454	1364767	0.00208025	0.00228977
Z_unknown	Z-linked scaffolds not confidently assigned to the added or ancestral region	SINE	2	243	1502221	137454	1364767	0.00016176	0.000178052
Z_unknown	Z-linked scaffolds not confidently assigned to the added or ancestral region	Satellite	19	12244	1502221	137454	1364767	0.0081506	0.00897149
Z_unknown	Z-linked scaffolds not confidently assigned to the added or ancestral region	Simple_repeat	294	32636	1502221	137454	1364767	0.0217252	0.0239132
Z_unknown	Z-linked scaffolds not confidently assigned to the added or ancestral region	Unknown	121	120708	1502221	137454	1364767	0.080353	0.0884459

## Sheet: S5
Supplementary Table 5. Male and female coverage and heterozygosity (based on 5 male and 5 female Great reed wablers) for scaffolds in acrAru1 identified as Z-linked or W-linked.
Scaffold ID	Scaffold Length	Sex-linkage	Contain gene annotations	Female coverage (n = 5)	Male coverage (n = 5)	Female coverage / Male coverage	Nr of SNPs	Heterozygosity score females (n = 5)	Heterozygosity score males (n = 5)	F-M difference in heterozygosity	Absolute F-M difference in heterozygosity
Scaffold7437	2091	Z-linked	no	33.804	63.0014	0.53656	19	-0.37184	0.82852	-1.20036	1.20036
Scaffold3272	12686	Z-linked	no	30.9448	54.1358	0.571614	91	0.18494	0.04909	0.13585	0.13585
Scaffold3067	15900	Z-linked	no	83.4922	166.28	0.502118	24	0.03676	1	-0.96324	0.96324
Scaffold536	19067	Z-linked	yes	73.2362	142.681	0.513286	25	-0.28378	0.74324	-1.02702	1.02702
Scaffold310	21761	Z-linked	no	41.6959	72.6035	0.574296	136	0.20396	0.02304	0.18092	0.18092
Scaffold3576	22569	Z-linked	no	34.6574	58.1804	0.595689	56	0.61954	-0.36964	0.98918	0.98918
Scaffold4339	22596	Z-linked	no	82.7022	167.761	0.492977	17	0.02813	0.51407	-0.48594	0.48594
Scaffold5140	23435	Z-linked	no	88.35	143.313	0.616483	313	-0.03903	-0.26595	0.22692	0.22692
Scaffold4139	25914	Z-linked	no	64.9769	117.662	0.552234	134	-0.43505	-0.1002	-0.33485	0.33485
Scaffold5757	26636	Z-linked	no	50.6951	78.5311	0.645541	244	0.04992	-0.32684	0.37676	0.37676
Scaffold1750	29782	Z-linked	no	41.2382	73.2627	0.562881	222	0.27222	-0.35632	0.62854	0.62854
Scaffold635	31916	Z-linked	no	49.7392	87.3029	0.569731	115	0.18171	0.29861	-0.1169	0.1169
Scaffold397	43576	Z-linked	no	61.911	100.287	0.617338	349	0.10874	-0.13433	0.24307	0.24307
Scaffold334	95440	Z-linked	no	81.6343	136.402	0.598483	773	-0.13812	-0.2604	0.12228	0.12228
Scaffold348	106732	Z-linked	no	42.9055	69.3576	0.618614	636	0.05337	-0.07037	0.12374	0.12374
Scaffold492	557929	Z-linked	yes	81.1844	157.407	0.515761	1086	-0.00129	-0.03359	0.0323	0.0323
Scaffold98_split_357779	1165308	Z-linked	yes	58.0058	94.6328	0.612957	19468	0.19606	0.04271	0.15335	0.15335
Scaffold94	1183481	Z-linked	yes	77.4953	150.571	0.514676	2781	-0.33064	-0.27611	-0.05453	0.05453
Scaffold134	6137674	Z-linked	yes	42.4684	83.3678	0.50941	104552	-0.04645	0.93224	-0.97869	0.97869
Scaffold31	13767217	Z-linked	yes	65.8061	127.052	0.517946	136955	0.04713	0.66575	-0.61862	0.61862
Scaffold5	24457636	Z-linked	yes	81.6212	161.386	0.505751	37301	-0.01412	0.18132	-0.19544	0.19544
Scaffold2	40904354	Z-linked	yes	80.3033	159.118	0.504678	77783	0.07904	0.62398	-0.54494	0.54494
Scaffold1349	1009	W-linked	no	42.8717	0	NA	7	1	-0.13772	1.13772	1.13772
Scaffold1439	1716	W-linked	no	32.9059	0	NA	2	1	-0.58333	1.58333	1.58333
Scaffold2335	3047	W-linked	no	40.7835	0	NA	NA	NA	NA	NA	NA
Scaffold2654	4245	W-linked	no	59.5589	0	NA	16	0.28302	1	-0.71698	0.71698
Scaffold4705	7475	W-linked	no	73.4392	0	NA	48	-0.44147	-0.23555	-0.20592	0.20592
Scaffold5271	8615	W-linked	no	40.0991	0	NA	37	-0.09534	-0.43237	0.33703	0.33703
Scaffold568	10361	W-linked	no	65.8134	0	NA	26	0.90231	-0.56298	1.46529	1.46529
Scaffold7035	12858	W-linked	no	64.3423	0	NA	136	-0.08349	0.19433	-0.27782	0.27782
Scaffold895	13003	W-linked	no	37.5683	0	NA	84	0.1923	0.1923	0	0
Scaffold7826	13184	W-linked	no	70.1194	0	NA	21	0.88213	1	-0.11787	0.11787
Scaffold7827	17918	W-linked	no	71.8022	0	NA	74	0.4968	0.16133	0.33547	0.33547
Scaffold1571	23875	W-linked	no	70.303	0	NA	132	0.65814	-0.34302	1.00116	1.00116
Scaffold4916	26213	W-linked	no	67.7577	0	NA	50	0.15556	0.22593	-0.07037	0.07037
Scaffold582	28429	W-linked	no	33.1946	0	NA	232	0.11215	-0.21567	0.32782	0.32782
Scaffold2279	29101	W-linked	no	38.3889	0	NA	NA	NA	NA	NA	NA
Scaffold444	32647	W-linked	no	69.4835	0	NA	134	0.75706	-0.40903	1.16609	1.16609
Scaffold597	33906	W-linked	no	65.6419	0	NA	37	-0.06922	0.67923	-0.74845	0.74845
Scaffold4925	35693	W-linked	no	69.5842	0	NA	312	0.06497	-0.18717	0.25214	0.25214
Scaffold565	36034	W-linked	no	55.3342	0	NA	89	0.15649	0.19867	-0.04218	0.04218
Scaffold2199	36315	W-linked	no	42.4183	0	NA	146	0.34815	0.06134	0.28681	0.28681
Scaffold2148	38514	W-linked	no	42.0032	0	NA	99	-0.1448	-0.03401	-0.11079	0.11079
Scaffold2556	38767	W-linked	no	65.1872	0	NA	155	0.29016	0.32396	-0.0338	0.0338
Scaffold2362	38806	W-linked	no	57.0286	0	NA	181	-0.06498	0.05335	-0.11833	0.11833
Scaffold2289	49998	W-linked	no	76.0055	0	NA	313	0.46659	0.21893	0.24766	0.24766
Scaffold516	52358	W-linked	yes	75.5385	0	NA	35	-0.29117	0.5034	-0.79457	0.79457
Scaffold340	63755	W-linked	no	61.6003	0	NA	91	-0.14524	0.34558	-0.49082	0.49082
Scaffold290	78854	W-linked	no	37.3325	0	NA	324	0.1758	0.01554	0.16026	0.16026
Scaffold443	87756	W-linked	no	38.5173	0	NA	248	0.47633	-0.26219	0.73852	0.73852
Scaffold391	87969	W-linked	no	58.3079	0	NA	333	0.46663	-0.00237	0.469	0.469
Scaffold291	94753	W-linked	no	32.3721	0	NA	315	0.26452	0.03978	0.22474	0.22474
Scaffold258	127093	W-linked	no	39.3152	0	NA	557	0.0181	-0.25979	0.27789	0.27789
Scaffold268	150032	W-linked	no	72.7523	0	NA	790	0.28629	0.02271	0.26358	0.26358
Scaffold187	158785	W-linked	no	68.3045	0	NA	1141	0.04963	-0.14577	0.1954	0.1954
Scaffold251	159769	W-linked	yes	77.3539	0	NA	954	-0.09787	0.02505	-0.12292	0.12292
Scaffold93	161280	W-linked	yes	76.4954	0	NA	297	0.4758	0.1591	0.3167	0.3167
Scaffold274	168255	W-linked	yes	54.8742	0	NA	795	0.08518	0.06724	0.01794	0.01794
Scaffold302	185378	W-linked	yes	93.1457	0	NA	1486	-0.59418	-0.57112	-0.02306	0.02306
Scaffold155	205042	W-linked	no	47.9577	0	NA	931	0.2802	0.08356	0.19664	0.19664
Scaffold270	223559	W-linked	yes	79.4931	0	NA	374	0.60147	0.0784	0.52307	0.52307
Scaffold244	262889	W-linked	no	69.7997	0	NA	1569	0.17414	-0.14058	0.31472	0.31472
Scaffold208	326402	W-linked	yes	76.4545	0	NA	484	0.23759	0.06461	0.17298	0.17298
Scaffold99	399920	W-linked	no	69.2558	0	NA	1566	0.26053	-0.0663	0.32683	0.32683
Scaffold158	654293	W-linked	yes	77.3407	0	NA	1220	0.16423	0.31521	-0.15098	0.15098
Scaffold116	800640	W-linked	yes	79.066	0	NA	1179	0.55477	-0.0557	0.61047	0.61047
Scaffold52	1446096	W-linked	yes	76.4583	0	NA	2202	0.4814	-0.05732	0.53872	0.53872
Scaffold23	2419810	W-linked	yes	74.8845	0	NA	3200	0.33285	0.09395	0.2389	0.2389
Scaffold25	3363250	W-linked	yes	78.3356	0	NA	5412	0.37274	-0.11017	0.48291	0.48291
Scaffold17	4157166	W-linked	yes	76.5838	0	NA	7510	0.36705	-0.0782	0.44525	0.44525
Scaffold6	6317777	W-linked	yes	78.0731	0	NA	8316	0.3813	0.00955	0.37175	0.37175
Scaffold7	7533253	W-linked	yes	70.0736	0	NA	12462	0.44228	-0.31471	0.75699	0.75699

## Sheet: S6
Supplementary Table 6a. Summary stasticics of sex-linked scaffolds assignment to the ancestral (chromosome Z) or added (chromosome 4A) sex chromosome region.
Sex-linked scaffolds	W-linked	W-linked (with genes)	Z-linked	Z-linked (with genes)
No. of scaffolds	50	15	22	8
Total length (bp)	30227863	27969286	88673700	88192666
Number of N's (bp)	2738036	2737711	216534	216499
% of N's (bp)	0.0905799	0.0978828	0.00244192	0.00245484
Length without N's (bp)	27489827	25231575	88457166	87976167
Aligned to 4A (bp)	10265051	10231470	9563529	9563529
Aligned to Z (bp)	12285835	12177422	77707935	77650526
Total length aligned 4A + Z (bp)	22550886	22408892	87271464	87214055
% of total length aligned to 4A + Z	0.74603	0.801196	0.984187	0.988904
Supplementary Table 6b. Sex-linked scaffolds ranges assigned to either the ancestral (chromosome Z) or added (chromosome 4A) sex chromosome region. Chromosome assignment was done through synteny analysis with other passerine genomes (see Main text).
Scaffold	Scaffold length	Range start	Range end	Length of range	Chromosome assignment	Sex-linkage
Scaffold2	40904354	9978	40904114	40894136	Z	Z-linked
Scaffold5	24457636	1230	24315888	24314658	Z	Z-linked
Scaffold31	13767217	10638	5104802	5094164	Z	Z-linked
Scaffold31	13767217	5158724	13767199	8608475	4A	Z-linked
Scaffold94	1183481	245	652084	651839	Z	Z-linked
Scaffold98_split_357779	1165308	210253	1165307	955054	4A	Z-linked
Scaffold134	6137674	10825	6137553	6126728	Z	Z-linked
Scaffold492	557929	172	557851	557679	Z	Z-linked
Scaffold536	19067	1	11323	11322	Z	Z-linked
Scaffold3067 (no genes)	15900	1010	15899	14889	Z	Z-linked
Scaffold4139 (no genes)	25914	3147	25881	22734	Z	Z-linked
Scaffold4339 (no genes)	22596	2809	22595	19786	Z	Z-linked
Scaffold6	6317777	6361	3133616	3127255	4A	W-linked
Scaffold6	6317777	3330194	5303549	1973355	Z	W-linked
Scaffold6	6317777	5361298	5961799	600501	4A	W-linked
Scaffold7	7533253	13296	965342	952046	Z	W-linked
Scaffold7	7533253	985404	5151375	4165971	4A	W-linked
Scaffold17	4157166	5630	3971603	3965973	Z	W-linked
Scaffold23	2419810	30447	2419714	2389267	Z	W-linked
Scaffold25	3363250	6571	2103653	2097082	4A	W-linked
Scaffold25	3363250	2179306	3227635	1048329	Z	W-linked
Scaffold52	1446096	6996	154687	147691	Z	W-linked
Scaffold52	1446096	709313	1344740	635427	Z	W-linked
Scaffold116	800640	33096	800184	767088	Z	W-linked
Scaffold158	654293	1	240662	240661	4A	W-linked
Scaffold208	326402	526	80889	80363	Z	W-linked
Scaffold270	223559	28812	164251	135439	Z	W-linked
Scaffold302	185378	1	82445	82444	Z	W-linked
Scaffold2556 (no genes)	38767	1563	35144	33581	4A	W-linked
Scaffold268 (no genes)	150032	14700	123113	108413	Z	W-linked

## Sheet: S7
Supplementary Table 7: Ordering of Z-linked scaffolds along the great reed warbler Z chromosome based on results from a linkage map analysis (Ponnikas et al. 2020; see Main text).
Scaffold	Scaffold length	Scaffold order	Z chromosome start position	Z chromosome end position	Scaffold orientation
Scaffold92	203298	1	1	203299	+
Scaffold134	6137674	2	203300	6340974	+
Scaffold2	40911907	3	6340975	47252882	+
Scaffold5	24457636	4	47252883	71710519	+
Scaffold31	13767217	5	71710520	85477737	+
Scaffold98_split_357779	1165308	6	85477738	86643046	-

## Sheet: S8
Supplementary Table 8. Manually curated gametologous (ZW) gene pairs. Each gametologous gene pair is associated with the ortholog (if present) in the zebra finch (taeGut3.2.4) gene annotation.
Zebra finch Ensembl gene ID	Zebra finch Ensembl transcript ID	Zebra finch chromosome	Gene name	acrAru1 Z-linked scaffold	Manually curated Z-linked transcript	acrAru1 W-linked scaffold	Manually curated W-linked transcript	Great reed warbler sex chromosome part
ENSTGUG00000002096	ENSTGUT00000002182	4A	BRS3	Scaffold98_split_357779	bb4_iso2-00001	Scaffold6	ENSTGUP00000008177.1-00001	Added
ENSTGUG00000002099	ENSTGUT00000002189	4A	HTATSF1	Scaffold98_split_357779	htatsf1-00001	NA	NA	Added
ENSTGUG00000002106	ENSTGUT00000002191	4A	VGLL1	Scaffold98_split_357779	vgll1_iso3-00001	NA	NA	Added
ENSTGUG00000002108	ENSTGUT00000002194	4A	CD40LG	Scaffold98_split_357779	cd40lg_iso1-00001	Scaffold6	cd40lg_2-00001	Added
ENSTGUG00000002111	ENSTGUT00000002219	4A	ARHGEF6	Scaffold98_split_357779	rbmxarhgef6-00001	Scaffold6	arhgef6_2c-00001	Added
ENSTGUG00000002135	ENSTGUT00000002222	4A	RBMX	Scaffold98_split_357779	rbmxarhgef6g-00001	Scaffold6	rbmx_2-00001	Added
ENSTGUG00000002138	ENSTGUT00000002237	4A	novel	Scaffold98_split_357779	tm9sf2-00002	NA	NA	Added
ENSTGUG00000002155	ENSTGUT00000002243	4A	ZIC3	Scaffold98_split_357779	zic3zic2-b_2-00002	Scaffold6	zic3zic2-b-00003	Added
ENSTGUG00000002160	ENSTGUT00000002260	4A	FGF13	Scaffold98_split_357779	fgf13_2-00002	Scaffold6	fgf13-00001	Added
ENSTGUG00000002174	ENSTGUT00000002262	4A	F9	Scaffold98_split_357779	f9_2-00001	Scaffold6	f9-00007	Added
ENSTGUG00000002176	ENSTGUT00000002292	4A	MCF2	Scaffold98_split_357779	mcf2-00001	Scaffold6	mcf2_2a-00002	Added
ENSTGUG00000002206	ENSTGUT00000002333	4A	ATP11C	Scaffold98_split_357779	atp11c-00001	Scaffold6	atp11c_2-00001	Added
NA	NA	NA	ARL13	Scaffold98_split_357779	arl13a-00001	Scaffold6	arl13a_2-00001	Added
ENSTGUG00000002247	ENSTGUT00000002334	4A	XKRX	Scaffold98_split_357779	xkrx-00001	Scaffold6	xkrx-00005	Added
ENSTGUG00000002248	ENSTGUT00000002340	4A	NOX1	Scaffold98_split_357779	nox1-00004	Scaffold6	nox1_2-00002	Added
ENSTGUG00000002253	ENSTGUT00000002366	4A	CSTF2	Scaffold98_split_357779	cstf2-00001	NA	NA	Added
ENSTGUG00000002280	ENSTGUT00000002367	4A	TRMT12	Scaffold98_split_357779	A_arunG00000015267-00003	NA	NA	Added
ENSTGUG00000002281	ENSTGUT00000002385	4A	SYTL4	Scaffold98_split_357779	sytl4-00002	NA	NA	Added
ENSTGUG00000002301	ENSTGUT00000002390	4A	SRPX2	Scaffold98_split_357779	srpx2_2-00001	Scaffold6	srpx2-00001	Added
ENSTGUG00000002306	ENSTGUT00000002401	4A	TSPAN6	Scaffold98_split_357779	tspan6-00001	Scaffold6	tspan6_2-00004	Added
ENSTGUG00000002316	ENSTGUT00000002410	4A	TNMD	Scaffold31	tnmd-00001	Scaffold6	tnmd_2-00001	Added
ENSTGUG00000002323	ENSTGUT00000002416	4A	PCDH19	Scaffold31	pcdh19_2-00001	Scaffold6	pcdh19-00001	Added
ENSTGUG00000002329	ENSTGUT00000002483	4A	DIAPH2	Scaffold31	diaph2diaph3_2-00003	Scaffold6	diaph2-00001	Added
ENSTGUG00000002396	ENSTGUT00000002486	4A	PCDH11X	Scaffold31	pcdh11x_2-00001	Scaffold6	pcdh11x-00001	Added
ENSTGUG00000002398	ENSTGUT00000002511	4A	KLHL4	Scaffold31	klhl4-00001	Scaffold25	klhl4_2-00001	Added
ENSTGUG00000002423	ENSTGUT00000002525	4A	DACH2	Scaffold31	dach2_3-00001	Scaffold25	dach2-00001	Added
ENSTGUG00000002437	ENSTGUT00000002543	4A	CHM	Scaffold31	chmchml_2-00002	Scaffold25	chmchml-00007	Added
ENSTGUG00000002455	ENSTGUT00000002558	4A	POF1B	Scaffold31	pof1b-00001	Scaffold25	pof1b_2-00006	Added
ENSTGUG00000002466	ENSTGUT00000002566	4A	ZNF711	Scaffold31	znf711a-00001	Scaffold25	znf711-00003	Added
ENSTGUG00000002475	ENSTGUT00000002569	4A	novel	Scaffold31	A_arunG00000008825-00001	Scaffold25	A_arunG00000007047-00002	Added
ENSTGUG00000002477	ENSTGUT00000002573	4A	APOOL	Scaffold31	apool-00001	Scaffold25	apool_2-00001	Added
ENSTGUG00000002481	ENSTGUT00000002592	4A	CNKSR	Scaffold31	cnksr2_3-00001	Scaffold25	cnksr2-00001	Added
ENSTGUG00000002499	ENSTGUT00000002603	4A	HDX	Scaffold31	hdx_2-00001	Scaffold25	hdx-00001	Added
ENSTGUG00000002510	ENSTGUT00000002623	4A	RPS6KA6	Scaffold31	rps6ka6_2-00001	Scaffold25	rps6ka6-00001	Added
NA	NA	NA	POU3F4	Scaffold31	pou3f4_2-00004	NA	NA	Added
ENSTGUG00000002530	ENSTGUT00000002626	4A	novel	Scaffold31	tmem182_2-00001	Scaffold25	tmem182-00001	Added
ENSTGUG00000002535	ENSTGUT00000002643	4A	novel	Scaffold31	slc9a2-00011	Scaffold25	slc9a2_2-00001	Added
ENSTGUG00000002549	ENSTGUT00000002644	4A	novel	Scaffold31	cxorf21-00001	NA	NA	Added
ENSTGUG00000002550	ENSTGUT00000002649	4A	SH3BGRL	Scaffold31	sh3bgrl-00002	Scaffold25	sh3bgrl_2-00001	Added
ENSTGUG00000002555	ENSTGUT00000002655	4A	HMGN5	Scaffold31	pf13_0198hm14a_iso1-00001	Scaffold25	pf13_0198hm14a_2_iso1-00001	Added
ENSTGUG00000002561	ENSTGUT00000002666	4A	BRWD3	Scaffold31	brwd3_2-00001	Scaffold25	brwd3-00002	Added
ENSTGUG00000015102	ENSTGUT00000015706	4A_random	TENT5D	Scaffold31	fam46c_2-00001	Scaffold25	fam46d-00001	Added
ENSTGUG00000015104	ENSTGUT00000015727	4A_random	CHMP1B	Scaffold31	chmp1b-00004	Scaffold25	chmp1b1-00002	Added
ENSTGUG00000002573	ENSTGUT00000002679	4A	TBX22	Scaffold31	tbx22-00001	Scaffold25	tbx22_2-00001	Added
ENSTGUG00000002582	ENSTGUT00000002684	4A	ITM2A	Scaffold31	itm2a_2-00001	Scaffold25	itm2a-00001	Added
ENSTGUG00000002587	ENSTGUT00000002685	4A	GP174	Scaffold31	lpar4gpr174p2ry10-00005	Scaffold7	gpr174-00001	Added
ENSTGUG00000018371	ENSTGUT00000019096	4A	P2RY10	Scaffold31	p2ry10_3-00001	NA	NA	Added
ENSTGUG00000002588	ENSTGUT00000002687	4A	LPAR4	Scaffold31	lpar4gpr174p2ry10-00001	Scaffold7	lpar4-00001	Added
ENSTGUG00000002590	ENSTGUT00000002690	4A	LPAR6	Scaffold31	lpar6-00001	NA	NA	Added
ENSTGUG00000018265	ENSTGUT00000018885	4A	CYSLTR1	Scaffold31	cysltr1-00001	NA	NA	Added
ENSTGUG00000002593	ENSTGUT00000002697	4A	FNDC3A	Scaffold31	fndc3a-00001	Scaffold7	fndc3a_2-00001	Added
ENSTGUG00000002603	ENSTGUT00000002703	4A	TAF9	Scaffold31	taf9-00001	Scaffold7	taf9_2a-00002	Added
ENSTGUG00000002605	ENSTGUT00000002712	4A	KIF4A	Scaffold31	kif4-00002	Scaffold7	kif4_2-00004	Added
ENSTGUG00000002616	ENSTGUT00000002719	4A	PDZD11	Scaffold31	pdzd11_2-00002	Scaffold7	pdzd11-00001	Added
ENSTGUG00000002622	ENSTGUT00000002725	4A	RAB41	Scaffold31	rab6rab6b-00006	Scaffold7	rab6brab6aypt6-00002	Added
ENSTGUG00000002632	ENSTGUT00000002747	4A	ARR3	Scaffold31	arr3-00006	Scaffold7	arrb1arr3-00009	Added
ENSTGUG00000002648	ENSTGUT00000002766	4A	INPPL1	Scaffold31	inppl1a-00001	Scaffold7	inppl1-00004	Added
ENSTGUG00000002666	ENSTGUT00000002769	4A	P2RY4	Scaffold31	p2ry4_2-00001	Scaffold7	p2ry4-00001	Added
ENSTGUG00000002669	ENSTGUT00000002773	4A	DGAT2	Scaffold31	dgat2_2-00001	Scaffold7	dgat2-00001	Added
ENSTGUG00000002673	ENSTGUT00000002780	4A	IGBP1	Scaffold31	igbp1-00002	Scaffold7	igbp1_2-00002	Added
ENSTGUG00000002678	ENSTGUT00000002785	4A	novel	Scaffold31	wnt11b-2wnt11b-00007	Scaffold7	wnt11wnt11b-00002	Added
ENSTGUG00000002683	ENSTGUT00000002786	4A	NRROS	Scaffold31	lrrc32-00001	Scaffold7	nrros-00001	Added
ENSTGUG00000002685	ENSTGUT00000002798	4A	EDA	Scaffold31	eda-00001	Scaffold7	eda_2-00002	Added
ENSTGUG00000002696	ENSTGUT00000002800	4A	SAP30BP	Scaffold31	sap30bp-00001	NA	NA	Added
ENSTGUG00000002698	ENSTGUT00000002803	4A	FAM155B	Scaffold31	fam155b_2-00001	Scaffold7	fam155b-00002	Added
ENSTGUG00000002702	ENSTGUT00000002805	4A	EFNB1	Scaffold31	efnb1_2-00002	Scaffold7	efnb1-00002	Added
ENSTGUG00000002706	ENSTGUT00000002833	4A	STARD8	Scaffold31	stard13stard8-00001	Scaffold7	stard8stard13-00003	Added
ENSTGUG00000002733	ENSTGUT00000002844	4A	YIPF6	Scaffold31	yipf6_2-00001	Scaffold7	yipf6-00001	Added
ENSTGUG00000002739	ENSTGUT00000002865	4A	OPHN1	Scaffold31	ophn1_2-00001	Scaffold7	ophn1-00001	Added
ENSTGUG00000002760	ENSTGUT00000002888	4A	AR	Scaffold31	ar-00006	Scaffold7	ar_2-00001	Added
ENSTGUG00000002782	ENSTGUT00000002897	4A	EDA2R	Scaffold31	eda2r-00004	Scaffold7	eda2r_2-00001	Added
ENSTGUG00000002791	ENSTGUT00000002899	4A	GPR83	Scaffold31	gpr83_2-00005	NA	NA	Added
ENSTGUG00000018337	ENSTGUT00000019187	4A	GPR83	Scaffold31	gpr83_2-00001	NA	NA	Added
ENSTGUG00000002793	ENSTGUT00000002910	4A	HEPH	Scaffold31	heph-00011	Scaffold7	heph_2-00001	Added
ENSTGUG00000002805	ENSTGUT00000002921	4A	HSF3	Scaffold31	hsf3_2-00001	Scaffold7	hsf3-00001	Added
ENSTGUG00000002816	ENSTGUT00000002927	4A	VSIG4	Scaffold31	vsig4_2-00005	NA	NA	Added
ENSTGUG00000002818	ENSTGUT00000002932	4A	novel	Scaffold31	arhgap20_2-00001	Scaffold7	arhgap20_3-00004	Added
ENSTGUG00000002823	ENSTGUT00000002934	4A	novel	Scaffold31	fdx1-00001	Scaffold7	fdx1_2-00001	Added
ENSTGUG00000002826	ENSTGUT00000002949	4A	MSN	Scaffold31	msn_2-00002	Scaffold7	msn-00002	Added
ENSTGUG00000002840	ENSTGUT00000002951	4A	LAS1L	Scaffold31	las1l-00001	Scaffold7	las1lgag-pro-pol-00002	Added
ENSTGUG00000002846	ENSTGUT00000002964	4A	ZC3H12B	Scaffold31	zc3h12b-00001	Scaffold7	zc3h12b_2-00001	Added
ENSTGUG00000002853	ENSTGUT00000002969	4A	ZC4H2	Scaffold31	zc4h2-00002	Scaffold7	zc4h2_2-00002	Added
ENSTGUG00000002861	ENSTGUT00000002974	4A	MAP7D3	Scaffold31	map7d3map7-00003	Scaffold7	map7-00001	Added
ENSTGUG00000002863	ENSTGUT00000002976	4A	FHL1	Scaffold31	fhl1-00001	Scaffold7	fhl1_2-00001	Added
ENSTGUG00000002865	ENSTGUT00000003008	4A	SLC9A6	Scaffold31	slc9a6-00010	Scaffold7	slc9a6_2-00001	Added
ENSTGUG00000002897	ENSTGUT00000003012	4A	MMGT1	Scaffold31	mmgt1-b-00002	Scaffold7	mmgt1-00001	Added
ENSTGUG00000002901	ENSTGUT00000003032	4A	INTS6L	Scaffold31	ints6ints6l-00001	Scaffold7	ints6lints6-00003	Added
ENSTGUG00000002920	ENSTGUT00000003038	4A	MOSPD1	Scaffold31	mospd1-00001	Scaffold7	mospd1_2-00001	Added
ENSTGUG00000002926	ENSTGUT00000003045	4A	FAM122C	Scaffold31	fam122a_2-00001	Scaffold7	fam122a-00001	Added
ENSTGUG00000002933	ENSTGUT00000003064	4A	FAM122B	Scaffold31	fam122afam122b-00001	Scaffold7	fam122afam122b_2-00001	Added
ENSTGUG00000002952	ENSTGUT00000003074	4A	HPRT1	Scaffold31	hprt1_4-00001	Scaffold7	hprt1_2-00002	Added
ENSTGUG00000002962	ENSTGUT00000003087	4A	PHF6	Scaffold31	phf6_2-00001	Scaffold7	phf6-00001	Added
ENSTGUG00000002973	ENSTGUT00000003096	4A	GPC3	Scaffold31	gpc3_3-00001	Scaffold7	gpc3-00003	Added
ENSTGUG00000002981	ENSTGUT00000003119	4A	GPC4	Scaffold31	gpc4_2-00003	Scaffold7	gpc4-00001	Added
NA	NA	NA	HS6ST2	Scaffold31	hs6st2_2-00001	Scaffold7	hs6st2_3-00001	Added
ENSTGUG00000002999	ENSTGUT00000003136	4A	MBNL3	Scaffold31	mbnl3mbnl2-00001	Scaffold7	mbnl3mbnl2_2-00005	Added
ENSTGUG00000003016	ENSTGUT00000003137	4A	RAP2C	Scaffold31	rap2arap2c-00001	Scaffold7	rap2afrmd7pola-00002	Added
ENSTGUG00000003017	ENSTGUT00000003147	4A	FRMD7	Scaffold31	frmd7-00001	Scaffold7	frmd7_2a-00001	Added
ENSTGUG00000003029	ENSTGUT00000003168	4A	STK26	Scaffold31	stk26_2-00006	Scaffold7	stk26-00004	Added
ENSTGUG00000003059	ENSTGUT00000003212	4A	PLS3	Scaffold31	pls3_2-00001	Scaffold7	pls3-00001	Added
ENSTGUG00000003091	ENSTGUT00000003215	4A	novel	Scaffold31	rtn4r_2-00005	Scaffold7	nyxrtn4r-00001	Added
ENSTGUG00000003094	ENSTGUT00000003218	4A	AGTR2	Scaffold31	agtr2-00001	Scaffold7	agtr2_2-00001	Added
ENSTGUG00000003099	ENSTGUT00000003241	4A	SLC6A14	Scaffold31	slc6a14-00002	NA	NA	Added
ENSTGUG00000003121	ENSTGUT00000003245	4A	FAM162A	Scaffold31	fam162a_2-00001	NA	NA	Added
ENSTGUG00000003125	ENSTGUT00000003261	4A	KLHL13	Scaffold31	klhl13-00001	Scaffold7	klhl13_2-00002	Added
ENSTGUG00000003141	ENSTGUT00000003284	4A	WDR44	Scaffold31	wdr44_2-00003	Scaffold7	wdr44-00001	Added
ENSTGUG00000003165	ENSTGUT00000003354	4A	DOCK11	Scaffold31	dock11_2-00001	Scaffold7	dock11-00004	Added
ENSTGUG00000003228	ENSTGUT00000003359	4A	IL13RA1	Scaffold31	il13ra1-00003	NA	NA	Added
ENSTGUG00000003234	ENSTGUT00000003368	4A	RADX	Scaffold31	radx-00005	NA	NA	Added
ENSTGUG00000003240	ENSTGUT00000003386	4A	novel	Scaffold31	map4k4tnik_2-00001	NA	NA	Added
ENSTGUG00000003259	ENSTGUT00000003405	4A	IL1RAPL2	Scaffold31	il1rapl2-00002	NA	NA	Added
NA	NA	NA	ALX	Scaffold31	arxalx-00001	Scaffold158	alx-00003	Added
ENSTGUG00000003278	ENSTGUT00000003413	4A	FAM199X	Scaffold31	fam199x-00001	Scaffold158	fam199x_2-00001	Added
ENSTGUG00000003286	ENSTGUT00000003420	4A	COMMD5	Scaffold31	commd5-00001	Scaffold158	commd5_2-00001	Added
ENSTGUG00000003292	ENSTGUT00000003441	4A	LONRF3	Scaffold31	lonrf3_2-00001	Scaffold158	lonrf3-00001	Added
ENSTGUG00000003312	ENSTGUT00000003443	4A	novel	Scaffold31	kiaa1210-00001	NA	NA	Added
ENSTGUG00000003313	ENSTGUT00000003444	4A	PGRMC1	Scaffold31	pgrmc1_2-00001	Scaffold6	pgrmc1-00002	Added
ENSTGUG00000018151	ENSTGUT00000019088	4A	novel	Scaffold31	akap17b-00001	NA	NA	Added
ENSTGUG00000003315	ENSTGUT00000003448	4A	SLC25A43	Scaffold31	slc25a43-00001	Scaffold6	ENSTGUT00000003448-00001	Added
ENSTGUG00000003318	ENSTGUT00000003457	4A	SLC25A5	Scaffold31	slc25a5-00002	Scaffold6	slc25a5_2-00003	Added
ENSTGUG00000003329	ENSTGUT00000003469	4A	CXorf56	Scaffold31	cxorf56-00003	NA	NA	Added
ENSTGUG00000003338	ENSTGUT00000003475	4A	MCTS1	Scaffold31	mcts1-00001	NA	NA	Added
ENSTGUG00000003344	ENSTGUT00000003485	4A	UBE2A	Scaffold31	ube2a-00001	Scaffold6	ube2a_2-00001	Added
ENSTGUG00000003356	ENSTGUT00000003492	4A	NKRF	Scaffold31	nkrf_2-00001	Scaffold6	nkrf-00001	Added
ENSTGUG00000003361	ENSTGUT00000003543	4A	SEPT6	Scaffold31	sept6-00003	Scaffold6	sept6_2-00001	Added
NA	NA	NA	SOWAHD	Scaffold31	sowahc_2-00002	Scaffold6	sowahd-00001	Added
ENSTGUG00000003411	ENSTGUT00000003547	4A	RPL39	Scaffold31	ENSTGUP00000003511.1a-00001	Scaffold6	ENSTGUP00000003511.1-00001	Added
ENSTGUG00000003413	ENSTGUT00000003566	4A	UPF3B	Scaffold31	upf3b_2-00001	Scaffold6	upf3b-00001	Added
ENSTGUG00000003432	ENSTGUT00000003573	4A	NDUFA1	Scaffold31	ndufa1-00001	Scaffold6	ndufa1_2-00001	Added
ENSTGUG00000003440	ENSTGUT00000003580	4A	AKAP14	Scaffold31	akap14-00001	NA	NA	Added
ENSTGUG00000012597	ENSTGUT00000013114	4A	NKAP	Scaffold31	nkapl-00003	Scaffold6	nkapl_2-00005	Added
ENSTGUG00000018438	ENSTGUT00000018848	4A	ZBTB33	Scaffold31	zbtb33_2-00002	Scaffold6	zbtb33-00001	Added
ENSTGUG00000003447	ENSTGUT00000003593	4A	TMEM255A	Scaffold31	tmem255a-00005	Scaffold6	tmem255a_2-00005	Added
ENSTGUG00000003461	ENSTGUT00000003617	4A	ATP1B4	Scaffold31	atp1b4-00001	Scaffold6	atp1b4_2-00001	Added
ENSTGUG00000003483	ENSTGUT00000003642	4A	LAMP2	Scaffold31	lamp2lamp1-00001	Scaffold6	lamp2-00002	Added
ENSTGUG00000003508	ENSTGUT00000003698	4A	CUL4B	Scaffold31	cul4b-00006	Scaffold6	cul4b_2-00002	Added
NA	NA	Un	C1GALT1C1	Scaffold31	c1galt1c1-00001	Scaffold6	c1galt1c1_2-00001	Added
ENSTGUG00000001683	ENSTGUT00000001754	Z	UBE2R2	Scaffold2	ube2r2-00001	Scaffold6	ube2r2_2-00001	Ancestral
ENSTGUG00000001689	ENSTGUT00000001767	Z	UBAP2	Scaffold2	ubap2-00002	Scaffold6	ubap2_2-00001	Ancestral
ENSTGUG00000001909	ENSTGUT00000001990	Z	ZFR	Scaffold2	zfr_2-00004	Scaffold6	zfr-00001	Ancestral
ENSTGUG00000001918	ENSTGUT00000001994	Z	SUB1	Scaffold2	sub1_2-00002	Scaffold6	sub1-00002	Ancestral
ENSTGUG00000002047	ENSTGUT00000002130	Z	NIPBL	Scaffold2	nipbl-00001	Scaffold6	nipbl_2-00002	Ancestral
ENSTGUG00000001578	ENSTGUT00000001640	Z	C18ORF25	Scaffold2	c18orf25cr025-00001	Scaffold6	c18orf25cr025_2-00002	Ancestral
ENSTGUG00000001582	ENSTGUT00000001647	Z	ATP5A1	Scaffold2	atp5a1-00001	Scaffold6	atp5a1_2-00001	Ancestral
ENSTGUG00000005287	ENSTGUT00000005526	Z	RFX3	Scaffold134	rfx3_2-00004	Scaffold25	rfx3-00001	Ancestral
ENSTGUG00000001718	ENSTGUT00000001787	Z	FAM219A	Scaffold2	fam219a_2a-00002	Scaffold25	fam219a-00001	Ancestral
ENSTGUG00000007164	ENSTGUT00000007446	Z	SLC25A51	Scaffold31	slc25a51_2-00001	Scaffold158	slc25a51-00001	Ancestral
ENSTGUG00000000532	ENSTGUT00000000569	Z	PTCH1	Scaffold2	ptch1_2-00001	Scaffold158	ptch1-00001	Ancestral
ENSTGUG00000002452	ENSTGUT00000002542	Z	SNX18	Scaffold2	snx18_2-00002	Scaffold7	snx18-00002	Ancestral
ENSTGUG00000001335	ENSTGUT00000001387	Z	FEM1C	Scaffold5	fem1c_2-00001	Scaffold7	fem1c-00001	Ancestral
ENSTGUG00000000016	ENSTGUT00000000024	Z	SMAD2	Scaffold134	smad2smad3-00001	Scaffold7	smad2-00001	Ancestral
ENSTGUG00000002601	ENSTGUT00000002704	Z	MIER3	Scaffold2	mier3_2-00001	Scaffold52	mier3-00002	Ancestral
NA	NA	NA	SMAD4	Scaffold92	smad4_2-00001	Scaffold52	smad4-00001	Ancestral
ENSTGUG00000006135	ENSTGUT00000006399	Z	COL4A3BP	Scaffold134	col4a3bp_2-00001	Scaffold52	col4a3bp-00001	Ancestral
ENSTGUG00000000265	ENSTGUT00000000280	Z	KCMF1	Scaffold2	kcmf1_2-00001	Scaffold52	kcmf1-00001	Ancestral
ENSTGUG00000014188	ENSTGUT00000014761	Un	MRPS36	Scaffold2	mrps36_2-00002	Scaffold52	mrps36-00002	Ancestral
ENSTGUG00000001185	ENSTGUT00000001271	Z	CHD1	Scaffold5	chd1-00001	Scaffold208	chd1_2-00002	Ancestral
ENSTGUG00000002273	ENSTGUT00000002363	Z	ZNF131	Scaffold2	znf131-00002	Scaffold17	znf131_2-00001	Ancestral
ENSTGUG00000002299	ENSTGUT00000002388	Z	PAIP1	Scaffold2	paip1-00004	Scaffold17	polpaip1a-00001	Ancestral
ENSTGUG00000007005	ENSTGUT00000007304	Z	CKMT2	Scaffold31	ckmt2_2-00001	Scaffold17	ckmt2-00001	Ancestral
ENSTGUG00000005669	ENSTGUT00000005903	Z	MAP1B	Scaffold134	map1b-00010	Scaffold17	map1b_2-00001	Ancestral
ENSTGUG00000005729	ENSTGUT00000005975	Z	TNPO1	Scaffold134	tnpo1-00002	Scaffold17	tnpo1_2-00001	Ancestral
ENSTGUG00000005780	ENSTGUT00000006055	Z	FCHO2	Scaffold134	fcho2_2-00007	Scaffold17	fcho2-00002	Ancestral
ENSTGUG00000000096	ENSTGUT00000000103	Z	RNF38	Scaffold5	rnf38_3-00003	Scaffold17	rnf38-00001	Ancestral
ENSTGUG00000000468	ENSTGUT00000000482	Z	SPIN1	Scaffold2	spinz-00002	Scaffold17	spinz_2-00001	Ancestral
ENSTGUG00000003414	ENSTGUT00000003565	Z	GNAQ	Scaffold2	gnaqgna11-00008	Scaffold17	gnaqgna11_2-00002	Ancestral
ENSTGUG00000002173	ENSTGUT00000002272	Z	PRKAA1	Scaffold2	prkaa1-00001	Scaffold17	prkaa1_2-00001	Ancestral
ENSTGUG00000000030	ENSTGUT00000000031	Z	CTIF	Scaffold134	ctif_2-00002	Scaffold17	ctif-00003	Ancestral
ENSTGUG00000002935	ENSTGUT00000003067	Z	SREK1	Scaffold2	srek1-00001	Scaffold17	srek1_2-00001	Ancestral
ENSTGUG00000003138	ENSTGUT00000003277	Z	HNRNPK	Scaffold2	hnrnpk-00001	Scaffold23	hnrnpk_2-00005	Ancestral
ENSTGUG00000001760	ENSTGUT00000001842	Z	VCP	Scaffold2	vcp-00001	Scaffold23	ter94vcp-00013	Ancestral
ENSTGUG00000006352	ENSTGUT00000006600	Z	ZNF462	Scaffold31	znf462-00001	Scaffold23	znf462_2-00003	Ancestral
ENSTGUG00000001704	ENSTGUT00000001771	Z	DCAF12	Scaffold2	dcaf12-00006	Scaffold23	dcaf12_2-00002	Ancestral
ENSTGUG00000001708	ENSTGUT00000001777	Z	UBAP1	Scaffold2	ubap1_2-00003	Scaffold23	ubap1-00004	Ancestral
ENSTGUG00000002730	ENSTGUT00000002854	Z	KIF2A	Scaffold2	kif2a_2-00001	Scaffold23	kif2a-00002	Ancestral
ENSTGUG00000005853	ENSTGUT00000006090	Z	BTF3	Scaffold134	btf3-00004	Scaffold23	btf3_2-00001	Ancestral
ENSTGUG00000002716	ENSTGUT00000002835	Z	ZSWIM6	Scaffold2	zswim6-00001	Scaffold116	zswim6_4-00002	Ancestral
ENSTGUG00000001169	ENSTGUT00000001229	Z	RASA1	Scaffold5	rasa1-00003	Scaffold270	rasa1_2-00002	Ancestral
ENSTGUG00000005189	ENSTGUT00000005396	Z	CDC37L1	Scaffold2	cdc37l1-00004	Scaffold302	cdc37l1_2-00001	Ancestral

## Sheet: S9
Supplementary Table 9. Orthology information for flycatcher W chromosome genes (from Smeds et al. 2014) and W-linked genes identified in the great reed warbler genome. Present = Great reed warbler ortholog detected through both lift-over and orthoMCL analysis evidence. Missing = No ortholog found. Unsure = Ortholog found under same gene name but evidence was missing from either the lift-over or o…
Flycatcher W Gene	Flycatcher ID Z-linked gene	Great reed warbler W gene - ortholog evaluation
SMAD7W	ENSFALG00000008945	Unsure
CTIFW	ENSFALG00000008943	Present
SMAD2W	ENSFALG00000008934	Present
C18orf25W	ENSFALG00000008886	Present
ATP5A1W	ENSFALG00000008875	Present
UBAP2W	ENSFALG00000009935	Present
DCAF12W	ENSFALG00000009894	Present
UBAP1W	ENSFALG00000009887	Present
FAM219AW	ENSFALG00000009864	Present
VCPW	ENSFALG00000009780	Present
GOLPH3W	ENSFALG00000002160	Unsure
ZFRW	ENSFALG00000002149	Present
SUB1W	ENSFALG00000002143	Present
NIPBLW	ENSFALG00000002058	Present
PRKAA1W	ENSFALG00000002013	Present
RPL37W	ENSFALG00000002006	Unsure
ZNF131W	ENSFALG00000011128	Present
SNX18W	ENSFALG00000010790	Present
MIER3W	ENSFALG00000010987	Present
ZSWIM6W	ENSFALG00000011056	Present
KIF2AW	ENSFALG00000011073	Present
SREK1W	ENSFALG00000009835	Present
MRPS36W	ENSFALG00000009866	Present
COL4ABPW	ENSFALG00000010073	Present
TNPO1W	ENSFALG00000010292	Present
MAP1BW	ENSFALG00000010312	Present
RFX3W	ENSFALG00000010515	Present
CDC37L1W	ENSFALG00000010536	Present
CHD1W	ENSFALG00000010499	Present
RASA1W	ENSFALG00000010471	Present
GNAQW	ENSFALG00000003294	Present
novel2 (UBQLN)	ENSFALG00000006359	Unsure
HNRNPKW	ENSFALG00000012478	Present
SPINW	ENSFALG00000012406	Present
NFIL3W	ENSFALG00000014613	Missing
HINT1W	ENSFALG00000004845	Unsure
KCMF1W	ENSFALG00000005137	Present
RNF38W	ENSFALG00000000978	Present
FEM1CW	ENSFALG00000002587	Present
ZFAND5W	ENSFALG00000010733	Unsure
ZNF462W	ENSFALG00000002876	Present
ARRDC3W	ENSFALG00000009068	Missing
CKMT2W	ENSFALG00000012745	Present
novel1 (SLC25A51)	ENSFALG00000014649	Present
Missing		PAIP1
Missing		BTF3
Missing		FCHO2
Missing		UBE2R2
Missing		PTCH1

## Sheet: S10
Supplementary Table 10. Estimations of recombination suppression timing based on phylogenetic analyses of multi-species gametologous genes. The gene order and recombination suppression timings correspond to those shown in Figure 3. The great reed warbler Z chromosome positions are calculated based on the scaffold order and orientation in Supplementary Table 7. All phylogenetic trees underlying th…
Zebra finch Ensembl transcript ID	Zebra finch Ensembl gene ID	Gene name	Great reed warbler sex chromosome part	Great reed warbler Z chromosome transcript start position	Great reed warbler Z chromosome transcript end position	Gene order (as in Figure 3)	Estimated recombination suppression timing (as in Figure 3)	acrAru1 Scaffold ID	acrAru1 scaffold start	acrAru1 scaffold end	Manually curated Z-linked transcript
ENSTGUT00000000024	ENSTGUG00000000016	SMAD2	Ancestral	1224532	1272897	1	Branch 1-5	Scaffold134	1021232	1069597	smad2smad3-00001
ENSTGUT00000005526	ENSTGUG00000005287	RFX3	Ancestral	2300187	2357378	2	Branch 1-3	Scaffold134	2096887	2154078	rfx3_2-00004
ENSTGUT00000005903	ENSTGUG00000005669	MAP1B	Ancestral	3654972	3724738	3	Branch 3	Scaffold134	3451672	3521438	map1b-00010
ENSTGUT00000005975	ENSTGUG00000005729	TNPO1	Ancestral	3950786	4007633	4	Branch 1-3	Scaffold134	3747486	3804333	tnpo1-00002
ENSTGUT00000006055	ENSTGUG00000005780	FCHO2	Ancestral	4017419	4101941	5	Branch 1-4	Scaffold134	3814119	3898641	fcho2_2-00007
ENSTGUT00000006399	ENSTGUG00000006135	COL4A3BP	Ancestral	5055288	5140011	6	Branch 1-5	Scaffold134	4851988	4936711	col4a3bp_2-00001
ENSTGUT00000002854	ENSTGUG00000002730	KIF2A	Ancestral	9608232	9665253	7	Branch 3-4	Scaffold2	3267257	3324278	kif2a_2-00001
ENSTGUT00000002835	ENSTGUG00000002716	ZSWIM6	Ancestral	9880807	9929140	8	Branch 1-6	Scaffold2	3539832	3588165	zswim6-00001
ENSTGUT00000002363	ENSTGUG00000002273	ZNF131	Ancestral	15373944	15389891	9	Branch 3-4	Scaffold2	9032969	9048916	znf131-00002
ENSTGUT00000002272	ENSTGUG00000002173	PRKAA1	Ancestral	16082757	16104647	10	Branch 1-3	Scaffold2	9741782	9763672	prkaa1-00001
ENSTGUT00000001990	ENSTGUG00000001909	ZFR	Ancestral	19118803	19165125	11	Branch 1-4	Scaffold2	12777828	12824150	zfr_2-00004
ENSTGUT00000001842	ENSTGUG00000001760	VCP	Ancestral	20499240	20516812	12	Branch 5	Scaffold2	14158265	14175837	vcp-00001
ENSTGUT00000001771	ENSTGUG00000001704	DCAF12	Ancestral	21532331	21553848	13	Branch 3-4	Scaffold2	15191356	15212873	dcaf12-00006
ENSTGUT00000001767	ENSTGUG00000001689	UBAP2	Ancestral	21575530	21690787	14	Branch 4	Scaffold2	15234555	15349812	ubap2-00002
ENSTGUT00000001647	ENSTGUG00000001582	ATP5A1	Ancestral	26905697	26913132	15	Branch 3-4	Scaffold2	20564722	20572157	atp5a1-00001
ENSTGUT00000003277	ENSTGUG00000003138	HNRNPK	Ancestral	36998871	37018293	16	Branch 1-4	Scaffold2	30657896	30677318	hnrnpk-00001
ENSTGUT00000000482	ENSTGUG00000000468	SPIN1	Ancestral	41335871	41354544	17	Branch 1-3	Scaffold2	34994896	35013569	spinz-00002
ENSTGUT00000000280	ENSTGUG00000000265	KCMF1	Ancestral	45294080	45333805	18	Branch 2	Scaffold2	38953105	38992830	kcmf1_2-00001
ENSTGUT00000001229	ENSTGUG00000001169	RASA1	Ancestral	65793163	65846968	19	Branch 1-2	Scaffold5	18540280	18594085	rasa1-00003
ENSTGUT00000001271	ENSTGUG00000001185	CHD1	Ancestral	65954840	66009168	20	Branch 2	Scaffold5	18701957	18756285	chd1-00001
ENSTGUT00000003698	ENSTGUG00000003508	CUL4B	Added	76932494	76954214	21	Branch 8-9	Scaffold31	5221974	5243694	cul4b-00006
ENSTGUT00000003642	ENSTGUG00000003483	LAMP2	Added	76966029	76979327	22	Branch 8	Scaffold31	5255509	5268807	lamp2lamp1-00001
ENSTGUT00000003593	ENSTGUG00000003447	TMEM255A	Added	76993211	77018553	23	Branch 8	Scaffold31	5282691	5308033	tmem255a-00005
ENSTGUT00000018848	ENSTGUG00000018438	ZBTB33	Added	77022572	77030002	24	Branch 8-9	Scaffold31	5312052	5319482	zbtb33_2-00002
ENSTGUT00000013114	ENSTGUG00000012597	NKAP	Added	77030179	77036233	25	Branch 7-9	Scaffold31	5319659	5325713	nkapl-00003
ENSTGUT00000003566	ENSTGUG00000003413	UPF3B	Added	77042391	77049154	26	Branch 7-9	Scaffold31	5331871	5338634	upf3b_2-00001
ENSTGUT00000003543	ENSTGUG00000003361	SEPT6	Added	77059118	77080510	27	Branch 8-9	Scaffold31	5348598	5369990	sept6-00003
ENSTGUT00000003492	ENSTGUG00000003356	NKRF	Added	77088310	77101473	28	Branch 8	Scaffold31	5377790	5390953	nkrf_2-00001
ENSTGUT00000003441	ENSTGUG00000003292	LONRF3	Added	77237572	77257513	29	Branch 8	Scaffold31	5527052	5546993	lonrf3_2-00001
ENSTGUT00000003413	ENSTGUG00000003278	FAM199X	Added	77280497	77293051	30	Branch 8-9	Scaffold31	5569977	5582531	fam199x-00001
ENSTGUT00000003284	ENSTGUG00000003141	WDR44	Added	78010331	78033741	31	Branch 8-9	Scaffold31	6299811	6323221	wdr44_2-00003
ENSTGUT00000003261	ENSTGUG00000003125	KLHL13	Added	78066763	78148887	32	Branch 8-9	Scaffold31	6356243	6438367	klhl13-00001
ENSTGUT00000003212	ENSTGUG00000003059	PLS3	Added	78384070	78408273	33	Branch 8-9	Scaffold31	6673550	6697753	pls3_2-00001
ENSTGUT00000003168	ENSTGUG00000003029	STK26	Added	78500447	78531980	34	Branch 7-9	Scaffold31	6789927	6821460	stk26_2-00006
ENSTGUT00000003136	ENSTGUG00000002999	MBNL3	Added	78588200	78668382	35	Branch 9	Scaffold31	6877680	6957862	mbnl3mbnl2-00001
ENSTGUT00000003119	ENSTGUG00000002981	GPC4	Added	78911761	78979451	36	Branch 8	Scaffold31	7201241	7268931	gpc4_2-00003
ENSTGUT00000003096	ENSTGUG00000002973	GPC3	Added	78996697	79145701	37	Branch 9	Scaffold31	7286177	7435181	gpc3_3-00001
ENSTGUT00000003087	ENSTGUG00000002962	PHF6	Added	79201325	79227578	38	Branch 8-10	Scaffold31	7490805	7517058	phf6_2-00001
ENSTGUT00000003045	ENSTGUG00000002926	FAM122C	Added	79340378	79356286	39	Branch 7-9	Scaffold31	7629858	7645766	fam122a_2-00001
ENSTGUT00000003032	ENSTGUG00000002901	INTS6L	Added	79398680	79438274	40	Branch 8-9	Scaffold31	7688160	7727754	ints6ints6l-00001
ENSTGUT00000003008	ENSTGUG00000002865	SLC9A6	Added	79453977	79476679	41	Branch 9-10	Scaffold31	7743457	7766159	slc9a6-00010
ENSTGUT00000002976	ENSTGUG00000002863	FHL1	Added	79508024	79522005	42	Branch 8-9	Scaffold31	7797504	7811485	fhl1-00001
ENSTGUT00000002974	ENSTGUG00000002861	MAP7D3	Added	79520092	79564471	43	Branch 8-9	Scaffold31	7809572	7853951	map7d3map7-00003
ENSTGUT00000002964	ENSTGUG00000002846	ZC3H12B	Added	79597485	79625908	44	Branch 8-9	Scaffold31	7886965	7915388	zc3h12b-00001
ENSTGUT00000002949	ENSTGUG00000002826	MSN	Added	79666069	79707447	45	Branch 8-9	Scaffold31	7955549	7996927	msn_2-00002
ENSTGUT00000002921	ENSTGUG00000002805	HSF3	Added	79813355	79829072	46	Branch 8	Scaffold31	8102835	8118552	hsf3_2-00001
ENSTGUT00000002910	ENSTGUG00000002793	HEPH	Added	79829608	79852164	47	Branch 9	Scaffold31	8119088	8141644	heph-00011
ENSTGUT00000002897	ENSTGUG00000002782	EDA2R	Added	79927971	79941587	48	Branch 8-9	Scaffold31	8217451	8231067	eda2r-00004
ENSTGUT00000002888	ENSTGUG00000002760	AR	Added	79988741	80028551	49	Branch 9	Scaffold31	8278221	8318031	ar-00006
ENSTGUT00000002865	ENSTGUG00000002739	OPHN1	Added	80037506	80083104	50	Branch 8-9	Scaffold31	8326986	8372584	ophn1_2-00001
ENSTGUT00000002833	ENSTGUG00000002706	STARD8	Added	80100346	80144601	51	Branch 9	Scaffold31	8389826	8434081	stard13stard8-00001
ENSTGUT00000002805	ENSTGUG00000002702	EFNB1	Added	80596365	80616163	52	Branch 8-9	Scaffold31	8885845	8905643	efnb1_2-00002
ENSTGUT00000002798	ENSTGUG00000002685	EDA	Added	80673739	80760933	53	Branch 9	Scaffold31	8963219	9050413	eda-00001
ENSTGUT00000002786	ENSTGUG00000002683	NRROS	Added	80761076	80765490	54	Branch 8-9	Scaffold31	9050556	9054970	lrrc32-00001
ENSTGUT00000002785	ENSTGUG00000002678	novel	Added	80771748	80774701	55	Branch 9	Scaffold31	9061228	9064181	wnt11b-2wnt11b-00007
ENSTGUT00000002780	ENSTGUG00000002673	IGBP1	Added	80779436	80784343	56	Branch 9	Scaffold31	9068916	9073823	igbp1-00002
ENSTGUT00000002773	ENSTGUG00000002669	DGAT2	Added	80785357	80790459	57	Branch 9	Scaffold31	9074837	9079939	dgat2_2-00001
ENSTGUT00000002769	ENSTGUG00000002666	P2RY4	Added	80791041	80792165	58	Branch 8-9	Scaffold31	9080521	9081645	p2ry4_2-00001
ENSTGUT00000002747	ENSTGUG00000002632	ARR3	Added	80811515	80817227	59	Branch 9	Scaffold31	9100995	9106707	arr3-00006
ENSTGUT00000002712	ENSTGUG00000002605	KIF4A	Added	80839734	80858353	60	Branch 8-9	Scaffold31	9129214	9147833	kif4-00002
ENSTGUT00000002697	ENSTGUG00000002593	FNDC3A	Added	80870047	80909341	61	Branch 8-9	Scaffold31	9159527	9198821	fndc3a-00001
ENSTGUT00000002687	ENSTGUG00000002588	LPAR4	Added	80986523	80987569	62	Branch 8-9	Scaffold31	9276003	9277049	lpar4gpr174p2ry10-00001
ENSTGUT00000002684	ENSTGUG00000002582	ITM2A	Added	81055434	81065083	63	Branch 8-9	Scaffold31	9344914	9354563	itm2a_2-00001
ENSTGUT00000002679	ENSTGUG00000002573	TBX22	Added	81104127	81110608	64	Branch 9	Scaffold31	9393607	9400088	tbx22-00001
ENSTGUT00000015706	ENSTGUG00000015102	TENT5D	Added	81164613	81165788	65	Branch 8-9	Scaffold31	9454093	9455268	fam46c_2-00001
ENSTGUT00000002666	ENSTGUG00000002561	BRWD3	Added	81204083	81253738	66	Branch 9	Scaffold31	9493563	9543218	brwd3_2-00001
ENSTGUT00000002643	ENSTGUG00000002535	novel	Added	81335126	81361978	67	Branch 8-9	Scaffold31	9624606	9651458	slc9a2-00011
ENSTGUT00000002623	ENSTGUG00000002510	RPS6KA6	Added	81651251	81718737	68	Branch 9	Scaffold31	9940731	10008217	rps6ka6_2-00001
ENSTGUT00000002603	ENSTGUG00000002499	HDX	Added	81735237	81776812	69	Branch 9	Scaffold31	10024717	10066292	hdx_2-00001
ENSTGUT00000002592	ENSTGUG00000002481	CNKSR	Added	81858119	81961181	70	Branch 8-9	Scaffold31	10147599	10250661	cnksr2_3-00001
ENSTGUT00000002566	ENSTGUG00000002466	ZNF711	Added	81998507	82008667	71	Branch 8-11	Scaffold31	10287987	10298147	znf711a-00001
ENSTGUT00000002543	ENSTGUG00000002437	CHM	Added	82059221	82113844	72	Branch 9	Scaffold31	10348701	10403324	chmchml_2-00002
ENSTGUT00000002525	ENSTGUG00000002423	DACH2	Added	82292154	82369468	73	Branch 8-9	Scaffold31	10581634	10658948	dach2_3-00001
ENSTGUT00000002483	ENSTGUG00000002329	DIAPH2	Added	84588456	84687787	74	Branch 8-9	Scaffold31	12877936	12977267	diaph2diaph3_2-00003
ENSTGUT00000002340	ENSTGUG00000002248	NOX1	Added	85516044	85524963	75	Branch 8-9	Scaffold98_split_357779	1118082	1127001	nox1-00004
ENSTGUT00000002334	ENSTGUG00000002247	XKRX	Added	85516044	85527317	76	Branch 8-9	Scaffold98_split_357779	1115728	1127001	xkrx-00001
ENSTGUT00000002333	ENSTGUG00000002206	ATP11C	Added	85559551	85605086	77	Branch 8	Scaffold98_split_357779	1037959	1083494	atp11c-00001
ENSTGUT00000002292	ENSTGUG00000002176	MCF2	Added	85609368	85659459	78	Branch 8-9	Scaffold98_split_357779	983586	1033677	mcf2-00001
ENSTGUT00000002262	ENSTGUG00000002174	F9	Added	85665640	85678649	79	Branch 8	Scaffold98_split_357779	964396	977405	f9_2-00001
ENSTGUT00000002260	ENSTGUG00000002160	FGF13	Added	85886534	85940224	80	Branch 8-9	Scaffold98_split_357779	702821	756511	fgf13_2-00002
ENSTGUT00000002243	ENSTGUG00000002155	ZIC3	Added	86167479	86169994	81	Branch 8	Scaffold98_split_357779	473051	475566	zic3zic2-b_2-00002
ENSTGUT00000002222	ENSTGUG00000002135	RBMX	Added	86319395	86338844	82	Branch 8-9	Scaffold98_split_357779	304201	323650	rbmxarhgef6g-00001
ENSTGUT00000002219	ENSTGUG00000002111	ARHGEF6	Added	86337509	86376256	83	Branch 8-9	Scaffold98_split_357779	266789	305536	rbmxarhgef6-00001
ENSTGUT00000002194	ENSTGUG00000002108	CD40LG	Added	86378613	86386666	84	Branch 8-9	Scaffold98_split_357779	256379	264432	cd40lg_iso1-00001

[truncated: 5 more sheets: S11, S12, S13, S14, S15]
